# Supplementary material for: Characterization of morphological and biological aspects of venomous caterpillars of the genus Lonomia Walker (Lepidoptera: Saturniidae) in Colombia
Source: PLoS One. 2023 May 31;18(5):e0285010. doi: 10.1371/journal.pone.0285010 (PMC10231817; doi:10.1371/journal.pone.0285010)
Supplement: S1 File — (XLSX) [file pone.0285010.s004.xlsx]

## Sheet: Eggs
Lonomia columbiana				Lonomia orientocordillera
Colony code	Egg height (mm)	Greater egg diameter (mm)	Smaller egg diameter (mm)	Colony code	Egg height (mm)	Greater egg diameter (mm)	Smaller egg diameter (mm)
P	2.232	1.824	1.68	L	2.304	1.776	1.752
P	2.256	1.8	1.704	L	2.328	1.872	1.776
P	2.184	1.824	1.704	L	2.328	1.944	1.776
P	2.232	1.728	1.68	L	2.256	1.728	1.728
P	2.208	1.824	1.632	L	2.28	1.824	1.752
P	2.28	1.8	1.608	L	2.28	1.728	1.848
P	2.28	1.728	1.656	L	2.352	1.776	1.728
P	2.304	1.824	1.68	L	2.352	1.968	1.8
P	2.28	1.872	1.68	L	2.352	1.8	1.752
P	2.28	1.896	1.8	L	2.4	1.8	1.752
P	2.256	1.752	1.584	L	2.352	1.848	1.776
P	2.352	1.872	1.704	L	2.352	1.944	1.776
P	2.256	1.848	1.56	L	2.376	1.776	1.824
P	2.352	1.968	1.68	L	2.256	1.944	1.776
P	2.28	1.896	1.728	L	2.28	1.896	1.752
P	2.28	1.896	1.776	L	2.376	1.968	2.04
P	2.376	1.92	1.752	L	2.304	1.752	1.752
P	2.232	1.872	1.56	L	2.304	1.848	1.8
P	2.352	1.872	1.728	L	2.328	1.848	1.8
				L	2.4	1.944	1.776
				L	2.352	1.776	1.776
				L	2.28	1.752	1.752
				L	2.352	1.8	1.8
				L	2.304	1.776	1.752
				L	2.352	1.776	1.776
				L	2.352	1.8	1.8
				L	2.328	1.8	1.8
				L	2.4	1.8	1.824
				L	2.4	1.824	1.8
				L	2.376	1.944	1.848

## Sheet: Pupa
Lonomia columbiana					Lonomia orientocordillera						Lonomia orientoandensis						Lonomia casanarensis
Colony code	Males		Females		Males			Females			Males			Females			Males			Females
	Weight (g)	Length (cm)	Weight (g)	Length (cm)	Colony code	Weight (g)	Length (cm)	Colony code	Weight (g)	Length (cm)	Colony code	Weight (g)	Length (cm)	Colony code	Weight (g)	Length (cm)	Colony code	Weight (g)	Length (cm)	Colony code	Weight (g)	Length (cm)
P	1.0844	2.928	3.122	4.186	C14-1	1.1633	3.558	C14-2	3.197	4.358	G1	2.28959	3.594	G1	3.19476	4.098	T15-1	0.762	2.76	T15-1	1.3373	3.242
P	1.0839	2.927	3.256	4.156	C14-1	1.1295	3.688	C14-2	2.982	2.582	G2	1.7109	3.306	G2	2.42054	3.7545	T15-1	0.7989	2.78	T15-1	1.8389	3.42
P			3.014	4.109	C14-1	1.1094	3.696	C14-2	3.412	4.052	G2	1.84817	1.394	G2	2.67058	3.806	T15-1	1.1114	3.01	T15-1	1.9014	3.484
P			3.289	4.244	C14-1	1.2523	3.158	C19	3.2493	4.134	G2	1.83614	3.416	G2	2.43474	3.756	T15-1	1.0327	2.864	T15-1	1.872	3.516
P			3.141	4.233	C14-2	1.2456	3.774	C19	2.5617	3.754	G2	2.28726	3.618	G2	1.91711	3.446	T15-1	0.9244	2.868	T15-1	1.6577	3.542
P			3.113	4.19	C19	1.7138	3.638	C19	2.4905	3.73	G2	1.55276	3.25				T15-1	0.956	2.942	T15-1	1.5815	3.352
					C19	1.9192	3.502	C19	2.7667	3.834	G2	1.66415	3.252				T15-1	1.1075	3.042	T15-1	1.7107	3.628
					C19	2.0557	3.546	L	3.31719	4.17							T15-1	1.1157	2.976	T15-1	1.1486	3.096
					C19	1.8508	3.492	L	3.44163	4.222							T15-1	0.9973	2.858	T15-1	1.3646	3.174
					C19	2.167	3.668	L	2.39998	3.862							T15-1	0.894	2.836	T15-1	1.4704	3.3
					C19	1.7994	3.308										T15-1	0.9696	2.856	T15-1	1.7752	3.472
					C19	2.248	3.504										T15-1	0.9248	2.784	T15-1	1.5383	3.358
					C19	2.25	3.732										T15-1	1.0398	3.012	T15-1	1.3533	3.226
					L	1.34416	3.256										T15-1	1.078	3.072	T15-1	1.7004	3.478
					L	1.62639	3.354										T15-1	1.0428	3.04	T15-1	1.6083	3.43
					L	1.34566	3.2										T15-1	1.0043	2.922	T15-1	1.6001	3.444
					L	1.23462	3.222										T15-1	0.5982	2.674	T15-2	1.113	3.46
					L	1.83809	3.444										T15-1	0.8303	2.87	T15-2	0.9774	2.972
					L	1.52525	3.3										T15-2	0.9543	2.792	T15-2	1.0049	3.052
					L	1.87127	3.452										T16	1.0543	3.03	T16	1.8212	3.346
					L	1.72369	3.476										T16	1.2665	3.17	T16	1.3804	3.06
					L	1.73966	3.46										T16	1.1772	3.014	T16	1.3297	3.09
					L	1.33442	3.364										T16	1.1749	3.06	T16	1.3478	3.14
																	T16	1.2763	3.01	T16	1.4376	3.066
																	T16	1.0244	2.834	T16	1.6918	3.228
																				T16	1.3707	3.052
																				T16	1.4023	3.042
																				T16	1.2468	3.218
																				T16	1.9559	3.408
																				T16	1.3468	3.022

## Sheet: Adults
	Lonomia columbiana					Lonomia orientocordillera						Lonomia orientoandensis						Lonomia casanarensis
	Colony code	Males		Females		Males			Females			Males			Females			Males			Females
		Body size (cm)	Wingspan (cm)	Body size (cm)	Wingspan (cm)	Colony code	Body size (cm)	Wingspan (cm)	Colony code	Body size (cm)	Wingspan (cm)	Colony code	Body size (cm)	Wingspan (cm)	Colony code	Body size (cm)	Wingspan (cm)	Colony code	Body size (cm)	Wingspan (cm)	Colony code	Body size (cm)	Wingspan (cm)
	Light traps		6.854	3.01	9.422	Light traps		7.992	Light traps	2.894	9.56	G1	1.866	6.614	G2	2.618	8.286	T15-1	2.156	6.648	T15-1	1.954	7.594
	Light traps	2.342	7.604	2.984	9.45	Light traps		7.372	C19	3.22	9.07	G2	1.88	6.178	G2	2.002	7.652	T15-1	1.981	6.02	T15-1	2.412	7.442
	Light traps	2.52	7.014	2.738	8.856	Light traps		6.966	C19	3.16	9.284	G2	2.052	7.586	G2	2.66	8.454	T15-1	2.008	6.584	T15-2	1.836	6.408
	Light traps	2.516	7.522	2.786	9.37	Light traps		7.786	C14-1	3.308	9.486	G2	1.878	6.618	G2	3.044	8.126	T15-1	1.822	5.494	T15-2	2.482	7.698
	Light traps	1.984	5.994	3.08	8.387	Light traps		7.372	C14-1	2.446	9.758							T16	2.099	6.416	T16	1.906	7.356
	Light traps		6.632	3.066	9.712	C19	2.266	6.706	C14-1	2.684	9.102							T16	2.184	6.498	T16	2.096	7.18
	Light traps	2.012	6.812			C19	2.264	6.28										T16	1.873	6.154	T16	2.158	7.292
	Light traps	2.072	7.188			C19	2.238	6.23										T16	2.206	6.734	T16	2.098	7.52
	Light traps	2.044	6.426			C19	2.54	7.288													T16	2.316	7.796
	Light traps		7.748			C19	2.616	7.478													T16	2.47	7.066
	Light traps		7.426			C19	2.452	6.586
	Light traps	2.162	7.936			C19	2.55	7.162
	Light traps	2.282	7.292			C14-1	2.341	6.826
	Light traps	2.458	7.96			C14-1	2.742	7.926
	Light traps	2.256	7.91
	Light traps	2.292	7.808
	Light traps	2.096	6.348
	Light traps	2.462	7.464
	Light traps	2.472	6.744
	Light traps		6.964
	Light traps	2.11	7.524
	Light traps		7.06
	Light traps	2.078	7.746
	Light traps	2.5	7.436
	Light traps	2.702	7.892
	Light traps	2.254	8
	Light traps		7.054
	Light traps	2.224	7.114
	Light traps	2.528	7.586
	Light traps	2.398	7.808
	Light traps	2.258	7.802
	Light traps	2.372	7.97
	Light traps	2.492	7.788
	Light traps	2.534	7.722
	Light traps	2.38	7.148

## Sheet: Cephalic capsule width
Species	Cephalic capsule width (mm) for each instar
	I	II	III	IV	V	VI
Lonomia columbiana	1.08	1.455	1.968	2.821	3.901	5.002
	1.068	1.47	2.016	2.728	3.619	4.88
	1.068	1.425	2.04	2.697	3.995	5.673
	1.08	1.44	2.04	2.697	3.713	5.49
	1.08	1.47	1.992	2.852	3.948	4.819
	1.056	1.44	2.088	2.914	3.807	5.49
	1.092	1.47	2.04	2.852	3.901
	1.068	1.485	1.992	2.821	3.713
	1.08	1.41	2.016	2.79
	1.056	1.44	1.992
	1.068	1.455
	1.092	1.455
Lonomia orientocordillera	1.095	1.577	2.088	2.573	3.572	5.776
	1.095	1.52	1.92	2.635	3.243	5.472
	1.095	1.482	1.944	2.542	3.572	5.244
	1.05	1.406	1.896	2.542	3.807	5.016
	1.14	1.463	1.848	2.79	3.572	5.168
	1.08	1.558	1.968	2.79	3.572	5.32
	1.035	1.444	2.016	2.666	3.713	5.244
	1.065	1.501	1.992	2.139	3.948	5.244
	1.125	1.463	1.944	2.573	3.854	5.852
	1.095	1.501	1.992	2.635	3.243	5.32
	1.095	1.501	1.848	2.418	3.149	5.776
	1.11	1.482	1.992	2.759	3.478	5.795
	1.08	1.52	2.016	2.914	4.042	5.063
	1.08	1.539	1.92	2.728	3.619	5.185
	1.095	1.501	1.92	2.263	2.82	5.002
	1.095	1.52	1.944	2.48	3.995	5.063
	1.11	1.501	1.968	2.821	3.29	5.246
	1.095	1.539	2.016	2.697	3.525	4.88
	1.08	1.539	2.064	2.604	3.666	4.575
	1.11	1.52	2.016	2.852	3.901	4.636
	1.125	1.52	2.016	2.635		5.49
	1.095	1.501	1.968	2.511		4.758
	1.08	1.482	1.944			5.49
	1.05	1.596				4.148
	1.08	1.501				5.612
	1.08	1.501				4.331
	1.035					4.88
	1.095					5.063
	1.05					5.429
	1.08					5.551
	1.065					5.49
	1.125					5.368
	1.065					5.49
	1.065					5.612
	1.08					6.039
	1.05					6.156
	1.095					5.612
	1.095					6.156
	1.05					5.551
	1.11					5.978
	1.035
	1.11
	1.08
	1.095
	1.08
	1.11
	1.02
	1.08
	1.125
	1.08
	1.08
	1.08
	1.125
	1.095
	1.095
	1.095
	1.065
	1.08
Lonomia orientoandensis				2.812	3.807	5.246
				2.736	3.666	5.795
				3.268	3.478	5.063
				2.888	3.995	5.429
				3.002	3.901	5.124
				2.85	4.136	5.063
				2.774	4.277	5.612
				3.04	3.854	5.429
				2.85	4.089	5.795
					3.995	4.941
					3.995	5.063
					4.183	5.368
					4.277
					3.76
					4.277
					3.807
					4.23
					4.371
					3.901
					3.854
					3.995
					3.901
					4.277
					3.807
					3.76
					3.666
					3.901
					3.948
					3.995
					4.324
					3.995
					3.854
					4.371
					4.136
					4.136
					4.324
					4.042
					3.854
					4.324
					3.995
					3.807
					3.807
					4.277
					3.666
					3.76
					3.854
					3.901
					3.901
Lonomia casanarensis					3.901	4.88
					3.431	4.331
					3.384	5.185
					3.619	5.124
					3.854	5.307
					3.666	4.636
					3.901	4.514
					3.666	4.819
					3.901	4.819
					3.76	5.002
					3.807	4.514
					3.854	4.697
					3.901	4.514
					3.76	5.002
					3.901	4.819
					3.995	5.124
					3.525	4.697
					3.995	4.636
					3.948	4.453
					3.854	4.453
					3.572	4.819
					3.854	5.002
					3.384	4.697
					3.572	4.453
					3.384	5.124
					3.619	5.368
					3.807	4.331
					3.29	5.002
					3.525	NA
					3.666	4.371
					3.948	4.371
					3.666	4.636
					3.431	5.368
					3.384	5.185
					3.854	4.819
					3.854	5.49
					3.525	4.88
					3.525	4.88
					3.807	5.307
					3.807	5.612
					3.431	4.941
					3.948	5.551
					3.666	5.49
					3.948	5.368
					3.619	5.063
					3.384	5.368
					3.901	5.612
					3.713	5.612
					3.431	4.758
					3.619	5.429
					3.948	4.941
					3.525	4.758
					3.901	4.941
					3.76	5.185
					3.619	4.697
					3.76	5.429
					3.713	5.002
					3.478	5.551
					3.572	5.246
					3.854	5.002
					3.619	5.063
					3.619	5.368
					3.854	5.307
					4.183	4.88
					3.713	5.429
					4.042	5.429
						4.941
						4.941
						4.819
						5.246
						4.819
						5.124
						4.88
						5.429
						5.612
						5.429
						5.673
						4.758
						4.941
						5.063
						4.758
